# Supplementary material for: Sex-Related Differences in Physiological and Biochemical Responses of Populus nigra to Bifunctionalized Silver Nanoparticles and Silver Ions Exposure In Vitro
Source: Plants (Basel). 2025 Nov 21;14(23):3560. doi: 10.3390/plants14233560 (PMC12693857; doi:10.3390/plants14233560)
Supplement: Supplementary file 1 [file plants-14-03560-s001.zip]

Archive with 1 entries (1 files):
- plants-3988792-supplementary.pdf
